# Supplementary material for: Genetic Structure of the Rocky Intertidal Stalked Barnacle Capitulum mitella Across the Northwest Pacific and Southeast Asia: Influences of Pleistocene Climate Changes and Contemporary Oceanographic Regimes
Source: Integr Org Biol. 2025 Nov 11;7(1):obaf042. doi: 10.1093/iob/obaf042 (PMC12699151; doi:10.1093/iob/obaf042)
Supplement: obaf042_Supplemental_Files [file obaf042_supplemental_files.zip › Table S1 Material examined and sequences accession numbers (1).xlsx]

## Sheet: GenBank
Specimen code	GenBank Accession numbers		For Localities and abbreviations see next sheet
Pollicipespollicipes	KF484186	Outgroup
CMSB14	PX472105
CMSB15	PX472106
CMSB16	PX472107
CMSB17	PX472108
CMSB18	PX472109
CMSB20	PX472110
CMSB21	PX472111
CMSB22	PX472112
CMSB23	PX472113
CMSB25	PX472114
CMSB27	PX472115
CMSB28	PX472116
CMSB29	PX472117
CMBY1	PX472118
CMBY2	PX472119
CMBY3	PX472120
CMLB1	PX472121
CMLB4	PX472122
CMLB6	PX472123
CMLB7	PX472124
CMLB8	PX472125
CMLB9	PX472126
CMPG1	PX472127
CMPG10	PX472128
CMPG11	PX472129
CMPG14	PX472130
CMPG16	PX472131
CMPG2	PX472132
CMPG21	PX472133
CMPG25	PX472134
CMPG8	PX472135
CMPG9	PX472136
CMBC1	PX472137
CMBC10	PX472138
CMBC11	PX472139
CMBC12	PX472140
CMBC13	PX472141
CMBC15	PX472142
CMBC16	PX472143
CMBC17	PX472144
CMBC19	PX472145
CMBC2	PX472146
CMBC22	PX472147
CMBC23	PX472148
CMBC24	PX472149
CMBC25	PX472150
CMBC26	PX472151
CMBC27	PX472152
CMBC28	PX472153
CMBC29	PX472154
CMBC3	PX472155
CMBC30	PX472156
CMBC32	PX472157
CMBC33	PX472158
CMBC34	PX472159
CMBC35	PX472160
CMBC37	PX472161
CMBC4	PX472162
CMBC5	PX472163
CMBC6	PX472164
CMBC7	PX472165
CMBC8	PX472166
CMBC9	PX472167
CMBC18	PX472168
CMBC20	PX472169
CMBC21	PX472170
CMBC31	PX472171
CMBC36	PX472172
CMCH12	PX472173
CMCH13	PX472174
CMCH14	PX472175
CMCH15	PX472176
CMCH18	PX472177
CMCH20	PX472178
CMCH21	PX472179
CMCH22	PX472180
CMCH23	PX472181
CMCH24	PX472182
CMCH25	PX472183
CMCH26	PX472184
CMCH27	PX472185
CMCH28	PX472186
CMCH29	PX472187
CMCH3	PX472188
CMCH30	PX472189
CMCH31	PX472190
CMCH32	PX472191
CMCH34	PX472192
CMCH35	PX472193
CMCH36	PX472194
CMCH37	PX472195
CMCH38	PX472196
CMCH39	PX472197
CMCH4	PX472198
CMCH44	PX472199
CMCH46	PX472200
CMCH49	PX472201
CMCH5	PX472202
CMCH50	PX472203
CMCH51	PX472204
CMCH52	PX472205
CMCH54	PX472206
CMCH55	PX472207
CMCH57	PX472208
CMCH58	PX472209
CMCH59	PX472210
CMCH6	PX472211
CMCH60	PX472212
CMCH61	PX472213
CMCH62	PX472214
CMCH63	PX472215
CMCH66	PX472216
CMCH67	PX472217
CMCH68	PX472218
CMCH7	PX472219
CMCH73	PX472220
CMCH75	PX472221
CMCH76	PX472222
CMCH77	PX472223
CMCH78	PX472224
CMCH79	PX472225
CMCH80	PX472226
CMCH84	PX472227
CMCH85	PX472228
CMCH91	PX472229
CMMZ1	PX472230
CMMZ10	PX472231
CMMZ2	PX472232
CMMZ3	PX472233
CMMZ4	PX472234
CMMZ7	PX472235
CMMZ8	PX472236
CMMY5	PX472237
CMMY7	PX472238
CMMY8	PX472239
CMCH1	PX472240
CMCH10	PX472241
CMCH17	PX472242
CMCH19	PX472243
CMCH33	PX472244
CMCH40	PX472245
CMCH41	PX472246
CMCH42	PX472247
CMCH43	PX472248
CMCH47	PX472249
CMCH48	PX472250
CMCH53	PX472251
CMCH56	PX472252
CMCH64	PX472253
CMCH69	PX472254
CMCH71	PX472255
CMCH72	PX472256
CMCH74	PX472257
CMCH8	PX472258
CMCH87	PX472259
CMCH9	PX472260
CMCH96	PX472261
CMMZ5	PX472262
CMMZ6	PX472263
CMMZ9	PX472264
CMMY6	PX472265
CMHO1	PX472266
CMHO2	PX472267
CMHO3	PX472268
CMSD1	PX472269
CMSD11	PX472270
CMSD12	PX472271
CMSD13	PX472272
CMSD14	PX472273
CMSD16	PX472274
CMSD2	PX472275
CMSD20	PX472276
CMSD21	PX472277
CMSD22	PX472278
CMSD23	PX472279
CMSD24	PX472280
CMSD26	PX472281
CMSD27	PX472282
CMSD28	PX472283
CMSD3	PX472284
CMSD32	PX472285
CMSD33	PX472286
CMSD37	PX472287
CMSD4	PX472288
CMSD47	PX472289
CMSD48	PX472290
CMSD5	PX472291
CMSD51	PX472292
CMSD54	PX472293
CMSD6	PX472294
CMSD7	PX472295
CMSD8	PX472296
CMSD9	PX472297
CMWA1	PX472298
CMWA10	PX472299
CMWA11	PX472300
CMWA12	PX472301
CMWA13	PX472302
CMWA16	PX472303
CMWA17	PX472304
CMWA18	PX472305
CMWA19	PX472306
CMWA2	PX472307
CMWA20	PX472308
CMWA21	PX472309
CMWA22	PX472310
CMWA23	PX472311
CMWA24	PX472312
CMWA26	PX472313
CMWA27	PX472314
CMWA28	PX472315
CMWA29	PX472316
CMWA3	PX472317
CMWA30	PX472318
CMWA31	PX472319
CMWA32	PX472320
CMWA33	PX472321
CMWA34	PX472322
CMWA36	PX472323
CMWA37	PX472324
CMWA38	PX472325
CMWA4	PX472326
CMWA40	PX472327
CMWA41	PX472328
CMWA42	PX472329
CMWA43	PX472330
CMWA44	PX472331
CMWA45	PX472332
CMWA46	PX472333
CMWA47	PX472334
CMWA48	PX472335
CMWA5	PX472336
CMWA6	PX472337
CMWA7	PX472338
CMWA8	PX472339
CMWA9	PX472340
CMFK1	PX472341
CMFK2	PX472342
CMFK3	PX472343
CMFK4	PX472344
CMFK5	PX472345
CMFK6	PX472346
CMFK7	PX472347
CMFK8	PX472348
CMFK9	PX472349
CMFK10	PX472350
CMFK11	PX472351
CMFK12	PX472352
CMFK13	PX472353
CMFK14	PX472354
CMFK15	PX472355
CMFK16	PX472356
CMFK17	PX472357
CMBS33	PX472358
CMBS34	PX472359
CMBS35	PX472360
CMBS36	PX472361
CMBS37	PX472362
CMBS38	PX472363
CMBS39	PX472364
CMBS40	PX472365
CMBS41	PX472366
CMBS42	PX472367
CMBS43	PX472368
CMBS44	PX472369
CMBS57	PX472370
CMBS58	PX472371
CMBS59	PX472372
CMBS60	PX472373
CMBS61	PX472374
CMBS62	PX472375
CMBS63	PX472376
CMBS64	PX472377
CMBS65	PX472378
CMBS66	PX472379
CMBS67	PX472380
CMBS68	PX472381
CMJJ1	PX472382
CMJJ2	PX472383
CMJJ3	PX472384
CMJJ4	PX472385
CMJJ6	PX472386
CMJJ7	PX472387
CMJJ8	PX472388
CMJJ9	PX472389
CMJJ10	PX472390
CMJJ11	PX472391
CMJJ12	PX472392
CMJJ13	PX472393
CMJJ14	PX472394
CMJJ15	PX472395
CMTI1	PX472396
CMTI2	PX472397
CMST1	PX472398
CMST10	PX472399
CMST11	PX472400
CMST13	PX472401
CMST14	PX472402
CMST15	PX472403
CMST16	PX472404
CMST17	PX472405
CMST18	PX472406
CMST19	PX472407
CMST2	PX472408
CMST20	PX472409
CMST21	PX472410
CMST22	PX472411
CMST23	PX472412
CMST24	PX472413
CMST25	PX472414
CMST26	PX472415
CMST27	PX472416
CMST3	PX472417
CMST4	PX472418
CMST5	PX472419
CMST6	PX472420
CMST7	PX472421
CMST8	PX472422
CMPL1	PX472423
CMPL11	PX472424
CMPL12	PX472425
CMPL13	PX472426
CMPL14	PX472427
CMPL15	PX472428
CMPL2	PX472429
CMPL3	PX472430
CMPL4	PX472431
CMPL5	PX472432
CMPL6	PX472433
CMPL7	PX472434
CMPL8	PX472435
CMPL9	PX472436
CMDX1	PX472437
CMDX11	PX472438
CMDX12	PX472439
CMDX13	PX472440
CMDX14	PX472441
CMDX2	PX472442
CMDX3	PX472443
CMDX4	PX472444
CMDX5	PX472445
CMDX6	PX472446
CMDX7	PX472447
CMDX8	PX472448
CMKM1	PX472449
CMKM10	PX472450
CMKM11	PX472451
CMKM12	PX472452
CMKM13	PX472453
CMKM14	PX472454
CMKM2	PX472455
CMKM3	PX472456
CMKM4	PX472457
CMKM5	PX472458
CMKM7	PX472459
CMKM8	PX472460
CMFL1	PX472461
CMFL2	PX472462
CMFL3	PX472463
CMZS1	PX472464
CMZS10	PX472465
CMZS11	PX472466
CMZS12	PX472467
CMZS13	PX472468
CMZS14	PX472469
CMZS15	PX472470
CMZS2	PX472471
CMZS3	PX472472
CMZS4	PX472473
CMZS7	PX472474
CMZS9	PX472475
CMDS1	PX472476
CMDS10	PX472477
CMDS11	PX472478
CMDS12	PX472479
CMDS13	PX472480
CMDS14	PX472481
CMDS15	PX472482
CMDS16	PX472483
CMDS17	PX472484
CMDS18	PX472485
CMDS19	PX472486
CMDS2	PX472487
CMDS20	PX472488
CMDS21	PX472489
CMDS22	PX472490
CMDS23	PX472491
CMDS3	PX472492
CMDS4	PX472493
CMDS5	PX472494
CMDS6	PX472495
CMDS7	PX472496
CMDS8	PX472497
CMDS9	PX472498
CMHKH1	PX472499
CMHKH2	PX472500
CMHKH3	PX472501
CMHKH4	PX472502
CMHKH5	PX472503
CMHKH6	PX472504
CMHKH7	PX472505
CMHKH8	PX472506
CMHKL1	PX472507
CMHKL2	PX472508
CMHKL3	PX472509
CMHKL4	PX472510
CMHKL5	PX472511
CMHKL6	PX472512
CMHKL8	PX472513
CMHK1	PX472514
CMHK10	PX472515
CMHK11	PX472516
CMHK12	PX472517
CMHK13	PX472518
CMHK15	PX472519
CMHK16	PX472520
CMHK17	PX472521
CMHK18	PX472522
CMHK19	PX472523
CMHK2	PX472524
CMHK20	PX472525
CMHK21	PX472526
CMHK23	PX472527
CMHK24	PX472528
CMHK25	PX472529
CMHK26	PX472530
CMHK27	PX472531
CMHK28	PX472532
CMHK29	PX472533
CMHK3	PX472534
CMHK30	PX472535
CMHK31	PX472536
CMHK32	PX472537
CMHK33	PX472538
CMHK34	PX472539
CMHK35	PX472540
CMHK36	PX472541
CMHK4	PX472542
CMHK5	PX472543
CMHK6	PX472544
CMHK7	PX472545
CMHK8	PX472546
CMHK9	PX472547
CMHL1	PX472548
CMHL10	PX472549
CMHL11	PX472550
CMHL12	PX472551
CMHL13	PX472552
CMHL14	PX472553
CMHL15	PX472554
CMHL16	PX472555
CMHL17	PX472556
CMHL18	PX472557
CMHL19	PX472558
CMHL2	PX472559
CMHL20	PX472560
CMHL21	PX472561
CMHL22	PX472562
CMHL23	PX472563
CMHL24	PX472564
CMHL25	PX472565
CMHL26	PX472566
CMHL27	PX472567
CMHL28	PX472568
CMHL29	PX472569
CMHL3	PX472570
CMHL30	PX472571
CMHL31	PX472572
CMHL32	PX472573
CMHL4	PX472574
CMHL5	PX472575
CMHL6	PX472576
CMHL7	PX472577
CMHL8	PX472578
CMHL9	PX472579
CMSY1	PX472580
CMSY2	PX472581
CMSY3	PX472582
CMSY4	PX472583
CMSY5	PX472584
CMSY6	PX472585
CMSY7	PX472586
CMSY8	PX472587
CMSY9	PX472588
CMSY10	PX472589
CMSY11	PX472590
CMSY12	PX472591
CMSY13	PX472592
CMSY14	PX472593
CMWL10	PX472594
CMWL11	PX472595
CMWL12	PX472596
CMWL13	PX472597
CMWL14	PX472598
CMWL15	PX472599
CMWL16	PX472600
CMWL2	PX472601
CMWL3	PX472602
CMWL4	PX472603
CMWL5	PX472604
CMWL6	PX472605
CMWL7	PX472606
CMWL8	PX472607
CMWL9	PX472608
CMCB1	PX472609
CMCB2	PX472610
CMCB3	PX472611
CMCB4	PX472612
CMCB5	PX472613
CMCB7	PX472614
CMCB8	PX472615
CMCB9	PX472616
CMCB10	PX472617
CMCB11	PX472618
CMCB12	PX472619
CMCB13	PX472620
CMCB14	PX472621
CMCB15	PX472622
CMCB16	PX472623
CMCB17	PX472624
CMCB18	PX472625
CMCB19	PX472626
CMCB20	PX472627
CMCB21	PX472628
CMCB22	PX472629
CMCB23	PX472630
CMCB24	PX472631
CMCB25	PX472632
CMCB26	PX472633
CMCB27	PX472634
CMCB28	PX472635
CMCB29	PX472636
CMCB30	PX472637
CMCB32	PX472638
CMDN1	PX472639
CMDN10	PX472640
CMDN11	PX472641
CMDN12	PX472642
CMDN13	PX472643
CMDN14	PX472644
CMDN15	PX472645
CMDN2	PX472646
CMDN3	PX472647
CMDN4	PX472648
CMDN5	PX472649
CMDN6	PX472650
CMDN7	PX472651
CMDN8	PX472652
CMDN9	PX472653
CMNT1	PX472654
CMNT11	PX472655
CMNT12	PX472656
CMNT13	PX472657
CMNT14	PX472658
CMNT15	PX472659
CMNT16	PX472660
CMNT17	PX472661
CMNT18	PX472662
CMNT19	PX472663
CMNT2	PX472664
CMNT20	PX472665
CMNT21	PX472666
CMNT22	PX472667
CMNT23	PX472668
CMNT24	PX472669
CMNT25	PX472670
CMNT26	PX472671
CMNT27	PX472672
CMNT28	PX472673
CMNT29	PX472674
CMNT3	PX472675
CMNT30	PX472676
CMNT4	PX472677
CMNT5	PX472678
CMNT6	PX472679
CMNT7	PX472680
CMNT8	PX472681
CMNT9	PX472682
CMMN1	PX472683
CMMN10	PX472684
CMMN11	PX472685
CMMN12	PX472686
CMMN13	PX472687
CMMN14	PX472688
CMMN15	PX472689
CMMN16	PX472690
CMMN18	PX472691
CMMN19	PX472692
CMMN2	PX472693
CMMN20	PX472694
CMMN21	PX472695
CMMN22	PX472696
CMMN23	PX472697
CMMN24	PX472698
CMMN25	PX472699
CMMN26	PX472700
CMMN27	PX472701
CMMN28	PX472702
CMMN29	PX472703
CMMN3	PX472704
CMMN30	PX472705
CMMN4	PX472706
CMMN5	PX472707
CMMN6	PX472708
CMMN7	PX472709
CMMN8	PX472710
CMMN9	PX472711
h51China	KX227695
h50China	KX227694
h26China	KX227671
h5China	KX227651

## Sheet: Geographic coordinates
Locality	Abbreviation
Nexus Beach, Sabah, Malaysia	CMSB	6°07'01.1"N 116°05'48.5"E
Magic Island, Boracay, Philippines	CMBY	Not Available
Puerto Galera, Philippines	CMPG, CMLB	13°31'40.6"N 120°56'57.7"E (Long Beach),
Legazpi, Bicol, Luzon, Philippines	CMBC	13°09'37.5"N 123°45'24.9"E
Okinawa, Japan (CH = Cape Hedo; MZ=Manza; MY=Miyuke Beach)	CMOK (CMCH, CMMZ, CMMY)	CH - 26°52'20.8"N 128°15'56.4"E, MZ - 26°30'34.2"N 127°51'22.4"E, My - 26°30'26.5"N 127°53'26.2"E
Hakotate, Hokkaido, Japan	CMHO	41°45'44.0"N 140°41'33.0"E
Shimoda, Japan	CMSD	34°39'02.6"N 138°55'05.2"E
Wakayama, Japan	WA	33°40'13.7"N 135°19'46.5"E
Katsuma, Shikanosima, Fukuoka, Japan	CMFK	33°41'16.0"N 130°17'46.0"E
Oryukdo wharf, Busan, Korea	CMBS	35°05'57.8"N 129°07'25.0"E
North Marodo, Jeju Island, Korea	CMJJ	33°07'12.8"N 126°15'49.3"E
Turtle Island, Taiwan	CMTI	24°50'38.1"N 121°56'37.6"E
Shi Ti Ping, Taiwan	CMST	23°29'02.2"N 121°30'41.1"E
Pinglang Bridge, Keelung, Taiwan	CMPL	25°07'40.1"N 121°50'16.8"E
Da Xiang Ling, Taiwan	CMDX	25°01'28.3"N 121°58'43.2"E
Kinmen Island, Taiwan	CMKM	23°29'02.2"N 121°30'41.1"E
Fulong, Taiwan	CMFL	25°01'26.2"N 121°58'04.4"E
Zhoushan, China	CMZS	29°52'30.1"N 122°24'03.6"E
Dongshan, China	CMDS	30°00'54.8"N 122°20'23.8"E
Hong Kong, China	CMHK	22°13'40.7"N 114°15'22.7"E
Hoi Ling, China	CMHL	21°33'37.8"N 111°51'52.7"E
Sanya, Hainan, China	CMSY	18°10'28.8"N 109°37'18.9"E
Wanling, Hainan, China	CMWL	19°18'27.3"N 110°39'30.8"E
Cat Ba, Vietnam	CMCB	20°43'00.3"N 107°03'18.0"E
Danang, Vietnam	CMDN	16°07'25.2"N 108°18'20.4"E
Nha Trang, Vietnam	CMNT	12°12'34.8"N 109°13'03.1"E
Muine, Vietnam	CMMN	10°55'02.9"N 108°17'41.1"E
